# Supplementary material for: Identification of novel compounds with prophylactic activity against hypnozoites using a Plasmodium cynomolgi in vitro model
Source: Antimicrob Agents Chemother. 2025 Jul 17;69(8):e01812-24. doi: 10.1128/aac.01812-24 (PMC12327006; doi:10.1128/aac.01812-24)
Supplement: Supplemental data — Individual compounds result in the screening, linking results from primary screen to hit confirmation and IC50. [file aac.01812-24-s0002.xls]

## Sheet: FinalTable_screening_3dil
						Results primary screening								Results 3-dil testing (hypnozoites)
Prep eLNB	Cluster- NEW	nº comp positives /set	Source	Note Target/Series/source	Rank Initial Hits	% of untreated control							Compounds move to 3-dilutions (59 compds)	% of untreated control			75%inh Small EEF% at 10uM (22 compds)	Hypnozoites			Schizonts			Note
						nuclei	total EEF	%error	small EEF	% error	large EEF	% error		0.1µM	1µM	10µM		IC50(uM)	95% CI (µM)	fit (R squared)	IC50(uM)	95% CI (µM)	fit (R squared)
N25325-45-1			Initial Hit -Primary Screen	Cape Town Series	9	101.1	4.8	1.83	3.9	1.85	5.2	0	CONTROL-PI4K	57.8389	79.2571	-0.0482393	YES	0,009804	6,444e-144 to 0,1059	0,9442	0,0242	0,006305 to 0,04119	0,9882	PI4K inhibitor
BD109323-021A1	Cluster 1	26/59	Initial Hit -Primary Screen	aminoindole	13	94.6	10	3.86	13.1	3.28	1.4	1.95
BD111665-171A1	Cluster 1	26/59	Initial Hit -Primary Screen	aminoindole	20	99.8	19.5	0.56	47.8	5.07	5.4	4.23	YES/ Cluster 1	93.6302	59.4511	11.9109	YES	2372	??? to 11,21	0,9697	0,6443	0,3780 to 1,594	0,9899
BD111669-149A1	Cluster 1	26/59	Initial Hit -Primary Screen	aminoindole	10	101.8	5.8	5.16	8.1	2.84	0.5	0.7
N31954-77-2	Cluster 1	26/59	Initial Hit -Primary Screen	aminoindole	42	99.6	48.7	0.24	65	4.35	15.9	5.08
N32205-93-1	Cluster 1	26/59	Initial Hit -Primary Screen	aminoindole	23	101	23	1.77	33.7	2.35	2.4	1.73
N34198-33-2	Cluster 1	26/59	Initial Hit -Primary Screen	aminoindole	36	102.3	35.1	2.08	44.9	1.27	11.2	0.55
N34198-36-1	Cluster 1	26/59	Initial Hit -Primary Screen	aminoindole	26	99.3	25.6	2.41	37.4	2.41	2.1	1.45
N35094-88-1	Cluster 1	26/59	Initial Hit -Primary Screen	aminoindole	15	98.5	11.3	1.03	14.8	0.467	1.4	0
N36035-99-1	Cluster 1	26/59	Initial Hit -Primary Screen	aminoindole	31	98.5	27.6	0	33.1	1.53	12.4	1.95
N36062-100-1	Cluster 1	26/59	Initial Hit -Primary Screen	aminoindole	16	98.1	13.3	1.27	15.9	0.64	8	0
N36142-84-2	Cluster 1	26/59	Initial Hit -Primary Screen	aminoindole	21	103.9	21.5	2.07	31.7	2.33	1.8	2.59
N37270-46-1	Cluster 1	26/59	Initial Hit -Primary Screen	aminoindole	30	98.9	27.2	4.46	35.6	3.28	5.9	2.26
N37270-71-2	Cluster 1	26/59	Initial Hit -Primary Screen	aminoindole	33	100	31.4	7.56	43.1	5.56	7.6	3.58
N37270-86-4	Cluster 1	26/59	Initial Hit -Primary Screen	aminoindole	40	98.1	47.9	2.26	58.6	7.9	42.5	7.62	YES/ Cluster 1	71.2584	74.3656	61.3154
N37892-2-1	Cluster 1	26/59	Initial Hit -Primary Screen	aminoindole	14	99.9	10.7	8.19	14.7	3.74	0	0
N37892-27-1	Cluster 1	26/59	Initial Hit -Primary Screen	aminoindole	22	102.3	22.5	6.28	33.5	3.5	0.5	0.73
N38383-96-1	Cluster 1	26/59	Initial Hit -Primary Screen	aminoindole	41	104	48	14.21	60.9	15.68	16.7	16.99
N58032-34-A1	Cluster 1	26/59	Initial Hit -Primary Screen	aminoindole	18	99.8	13.7	1.44	18.6	1.26	1.6	1.1
N58032-85-A1	Cluster 1	26/59	Initial Hit -Primary Screen	aminoindole	12	97	9.4	2.63	12.6	1.78	1.7	1.01
N59839-74-2	Cluster 1	26/59	Initial Hit -Primary Screen	aminoindole	2	103	0.9	0.86	1.3	0.413	0	0
N60663-54-3	Cluster 1	26/59	Initial Hit -Primary Screen	aminoindole	6	101.8	3.8	4.09	5.5	1.96	0	0
N67533-4-1	Cluster 1	26/59	Initial Hit -Primary Screen	aminoindole	4	101.8	1.7	0.65	2.2	0.88	0.5	0.7	YES/ Cluster 1	64.9389	23.654	21.0257	YES	0,08341	0,07760 to 0,08949	0,9998	0,005319	3,361e-016 to 0,2896	0,9997	2 batches available: N67533-4-1 and N34020-61-1
VAPT/111633/142/3	Cluster 1	26/59	Initial Hit -Primary Screen	aminoindole	11	101.4	6.4	3.13	8.8	1.82	0.5	0.66
VAPT/111818/34/1	Cluster 1	26/59	Initial Hit -Primary Screen	aminoindole	1	100.3	0.3	0.39	0.4	0.183	0	0	YES/ Cluster 1	88.9013	32.739	0.378872	YES	0,3313	0,1996 to 0,6305	0,9915	0,2103	0,1566 to 0,2839	0,9958
VAPT/111818/40/2	Cluster 1	26/59	Initial Hit -Primary Screen	aminoindole	19	99.4	17.3	2.45	48.5	2.46	1.9	0.91	YES/ Cluster 1	54.0762	44.2354	0.530632	YES	0,2755	0,08095 to 4,717	0,9097	0,1255	0,07376 to 0,3458	0,9879
VAPT/111821/92/1	Cluster 1	26/59	Initial Hit -Primary Screen	aminoindole	25	97.7	24.8	1.69	36.9	1.21	0.5	0.73
N39375-60-1	Cluster 2	2/2	Initial Hit -Primary Screen	Kinase scaffold	3	87.5	1	0	1	1.17	1	1.41	YES/ Cluster 2	7.43281	2.42817	6.32067	YES	0,03506	0,02901 to 0,04156	0,9974	0,01368	0,007962 to 0,01936	0,9934
YH206449-149A1	Cluster 2	2/2	Initial Hit -Primary Screen	Kinase scaffold	8	100.7	4.2	0.71	4.5	2.62	3.5	3.58	YES/ Cluster 2	89.5088	67.9333	3.09546	YES	0,5783	0,3097 to 1,807	0,9847	0,4054	0,2972 to 0,5532	0,9961	2 batches available: YH206449-149A1 and R10489/74/4
N11740-14-1	Cluster 3	2/3	Initial Hit -Primary Screen	bc1-Pyridonas	5	97.6	1.9	0.46	0.5	0.94	5	1.41	YES/ Cluster 3	99.4259	98.9953	2.4399	YES	0,02409	0,02192 to 0,02653	0,9994	0,003963	5,915e-006 to 0,01288	0,9608
N9666-27-1	Cluster 3	2/3	Initial Hit -Primary Screen	bc1-Pyridonas	17	102.4	13.4	4.07	27.4	3.79	5.3	1.07	YES/ Cluster 3	132.47	99.2232	33.972
R14229/3/21	Cluster 4	1/5	Initial Hit -Primary Screen	Kinase scaffold	27	97.7	25.7	0.64	28.9	0.893	17.6	0.75	YES/ Cluster 4	100	104.237	12.8832	YES	0,4531	0,04104 to ???	0,9803	0,1559	2,755e-026 to 372,8	0,9376
N25790-20-1	Cluster 5	1/4	Initial Hit -Primary Screen	Kinase scaffold	7	92.6	4	4.51	1.2	4.52	5.4	5.93	YES/ Cluster 5	76.5407	10.0466	0.414293	YES	0,2498	0,1109 to 0,6324	0,9811	0,1898	0,1158 to ???	0,9869
AC208035-106A1	Cluster 6	1/1	Initial Hit -Primary Screen	Kinase Scaffold	24	98.5	23.9	33.87	32.3	22.29	7.5	10.61	YES/ Cluster 6	63.6276	45.972	8.92426	YES	5193	0,1710 to ???	0,8048	11,69	0,08058 to ???	0,8928
N29783-19-1	Cluster 7	1/39	Initial Hit -Primary Screen	Thiotriazoles/ATP4	28	100.2	26.1	1.6	12	1.87	55.4	2.12												No Hit move to 3-dilutions- (only 1compd active in the screen)
LR208316-062C1	Cluster 8	1/1	Initial Hit -Primary Screen	Kinase Scaffold	29	95.8	26.1	11.45	30.8	11.56	15.5	11.66	YES/ Cluster 8	94.9049	71.3312	5.66918	YES	~7,151	(Very wide)	0,9463	3736	2,681 to ???	0,9838
ST/972646	Cluster 9	1/1	Initial Hit -Primary Screen		32	99.5	28.9	2.15	21.1	4.86	47.3	7.29	YES/ Cluster 9	112.558	86.7241	129.028
ET108629-050A1	Cluster 10	2/2	Initial Hit -Primary Screen	AOx	44	99.4	50.4	7.01	49.8	4.47	51.7	2.26	YES/ Cluster 10	95.143	97.0031	77.0582
SO108632-083A1	Cluster 10	2/2	Initial Hit -Primary Screen	AOx	34	98.5	34.5	6.16	24.4	9.58	39.7	11.9	YES/ Cluster 10	118.62	104.727	18.4756	YES	NA	(Very wide)	0,2704	NA	0,02148 to ???	0,3743
ST/998681	Cluster 11	1/1	Initial Hit -Primary Screen		35	102.4	34.8	27.26	36	17.54	32.4	4.94	No availability-Cluster11											NO availability
N19237-82-A1	Cluster 12	1/2	Initial Hit -Primary Screen	Kinase scaffold	37	93.5	38.1	5.07	35.1	4.95	44.1	2.9	YES/ Cluster 12	116.269	70.8494	360.611
ST/1412971	Cluster 13	1/2	Initial Hit -Primary Screen		38	60.6	41.1	46.83	49	46.82	37.1	40.65	YES/ Cluster 13	60.7332	78.6782	73.7578
N21381-17-1	Cluster 14	1/1	Initial Hit -Primary Screen		39	100.2	45.9	45.71	38	38.38	64.7	31.82	YES/ Cluster 14	89.1492	92.9728	94.1095
ST/1413689	Cluster 15	1/1	Initial Hit -Primary Screen		43	99.3	49.2	53.15	60.9	38.38	25	24	YES/ Cluster 15	105.03	88.5553	5.87632	YES	~ 1824	(Very wide)	0,9646	2758	2,120 to 4,445	0,9944
ST/2205401	Cluster 16	1/4	Initial Hit -Primary Screen		45	94.6	50.8	1.36	28.7	1.23	63.6	0	YES/ Cluster 16	108.856	110.098	129.984
ST/720166	Cluster 17	1/1	Initial Hit -Primary Screen		46	103.6	51	48.79	43.9	44.1	65.9	39.53	YES/ Cluster 17	97.8605	100.669	31.4018
ST/981259	Cluster 18	1/1	Initial Hit -Primary Screen		48	100.8	79.5	8.78	46.4	18.32	101.7	22.02	YES/ Cluster 18	62.5583	74.6763	76.2299
ST/872459	Cluster 19	1/1	Initial Hit -Primary Screen		47	100.6	73.3	15.81	46.4	15.87	91.3	16.15	YES/ Cluster 19	106.162	94.9386	66.0004
N14902-85-1	Cluster 2		Analogue Hit										YES/Cluster 2	100.723	103.72	6.37272	YES	0,06555	0,000 to 432,4	0,9332	~ 1,281e-010	(Very wide)	0,9028
N39375-59-1	Cluster 2		Analogue Hit										YES/Cluster 2	49.4717	0.203892	6.43188	YES	~ 0,1311	(Very wide)	0,9663	~ 0,1279	(Very wide)	0,9099
M566/64/3	Cluster 3		Analogue Hit										YES/Cluster 3	63.5969	0.144868	0.765728	YES	0,1431	0,1217 to 0,1673	0,9987	0,0319	0,009283 to 0,04085	0,9985
R14229/3/9	Cluster 4		Analogue Hit										YES/Cluster 4	64.8293	17.3024	8.97974	YES	3322	1,800 to ???	0,9612	~ 464734787614	(Very wide)	0,9365
HC209807-013A1	Cluster 8		Analogue Hit										YES/Cluster 8	78.2397	136.13	56.0688
U23473/188/5	Cluster 8		Analogue Hit										YES/Cluster 8	104.946	79.1184	64.2177
ST/1291676	Cluster 9		Analogue Hit										YES/Cluster 9	93.6962	99.5866	95.5563
ST/653168	Cluster 9		Analogue Hit										YES/Cluster 9	125.969	99.3328	89.787
ST/976830	Cluster 9		Analogue Hit										YES/Cluster 9	98.8618	108.796	91.2873
N24434-29-1	Cluster 10		Analogue Hit										YES/Cluster 10	88.9527	96.5153	83.5032
N32612-71-2	Cluster 12		Analogue Hit										YES/Cluster 12	112.874	83.4953	2.18228	YES	3354	2,252 to ???	0,9888	1096	0,2906 to ???	0,9619
N4347-22-1	Cluster 12		Analogue Hit										YES/Cluster 12	55.029	76.1382	93.8949
N7345-39-A1	Cluster 12		Analogue Hit										YES/Cluster 12	130.28	91.7886	79.0095
N31331-60-8	Cluster 14		Analogue Hit										YES/Cluster 14	103.815	101.296	104.8
N28415-48-2	Cluster 15		Analogue Hit										YES/Cluster 15	76.2743	92.1779	9.54588	YES	1947	0,04560 to ???	0,7145	0,7905	0,0002803 to ???	0,7134
FMAJ/280/67/1	Cluster 17		Analogue Hit										YES/Cluster 17	102.273	100.802	22.5763	YES	20,33	3,774e-005 to ???	0,9102	~ 3,313	(Very wide)	0,9495
ST/624182	Cluster 17		Analogue Hit										YES/Cluster 17	107.262	76.3433	92.0778
ST/5436	Cluster 19		Analogue Hit										YES/ Cluster 19	69.4113	87.1264	104.511
IM101056-090F8			Analogue Hit											32.0111	97.6274	34.013
